# Supplementary material for: The Influence of Nursing Leadership Styles on Medication Safety: A Mixed‐Methods Systematic Review
Source: Int Nurs Rev. 2026 Feb 23;73(1):e70166. doi: 10.1111/inr.70166 (PMC12927690; doi:10.1111/inr.70166)
Supplement: Supplementary file 2 — Supporting File 2: inr70166‐sup‐0002‐SupMat‐File‐2.xlsx [file INR-73-0-s002.xlsx]

## Sheet: review-388252-all-data-quality-
Study ID	Reviewer	Cross sectional 1. Were the criteria for inclusion in the sample clearly defined?			Cross sectional 2. Were the study subjects and the setting described in detail?			Cross sectional 3. Was the exposure measured in a valid and reliable way?			Cross sectional 4. Were objective, standard criteria used for measurement of the condition?			Cross sectional 5. Were confounding factors identified?			Cross sectional 6. Were strategies to deal with confounding factors stated?			Cross sectional 7. Were the outcomes measured in a valid and reliable way?			Cross sectional 8. Was appropriate statistical analysis used?			Quasi 1. Is it clear in the study what is the ‚Äúcause‚Äù and what is the ‚Äúeffect‚Äù (i.e. there is no confusion about which variable comes first)?			Quasi 2. Was there a control group?			Quasi 3. Were participants included in any comparisons similar?			Quasi 4. Were the participants included in any comparisons receiving similar treatment/care, other than the exposure or intervention of interest?			Quasi 5. Were there multiple measurements of the outcome, both pre and post the intervention/exposure?			Quasi 6. Were the outcomes of participants included in any comparisons measured in the same way?			Quasi 7. Were outcomes measured in a reliable way?			Quasi 8. Was follow-up complete and if not, were differences between groups in terms of their follow-up adequately described and analyzed?
		Judgement	Quotes	Comments	Judgement	Quotes	Comments	Judgement	Quotes	Comments	Judgement	Quotes	Comments	Judgement	Quotes	Comments	Judgement	Quotes	Comments	Judgement	Quotes	Comments	Judgement	Quotes	Comments	Judgement	Quotes	Comments	Judgement	Quotes	Comments	Judgement	Quotes	Comments	Judgement	Quotes	Comments	Judgement	Quotes	Comments	Judgement	Quotes	Comments	Judgement	Quotes	Comments	Judgement	Quotes	Comments
Labrague 2021				Yes			Yes			Yes			Yes			Yes			Yes			Yes			Yes
Lappalainen 2020				yes			yes			yes			yes			unclear			unclear			yes			Yes
Barkhordari-Sharifabad 2020				yes			yes			yes			yes			no			no			yes			yes
Kim 2020				yes			yes			yes			Yes			yes			yes			yes			yes
Farag 2019				yes			yes			yes			no			no			no			yes			yes
Al-Oweidat 2023				no			yes			yes			yes			no			no			yes			yes
Smith-Love 2022
Browne 2021
Farag 2017				Yes			Yes			Yes			Yes			No			No			Yes			Yes
Farag 2017				Yes			Yes			Yes			Yes			No			No			Yes			Yes
Farag 2015				yes			yes			yes			Yes			no			no			yes			yes
Bryant 2021
Mohiuddin 2020																												yes			no			unclear			no			no			yes			yes			yes
Al-Rjoub 2024
Hamdan 2024				Yes			Yes			Yes			Yes			No			No			Yes			Yes
[truncated: 144 more columns]

## Sheet: Sheet1
Cross sectional
			1. Were the criteria for inclusion in the sample clearly defined?	2. Were the study subjects and the setting described in detail?	3. Was the exposure measured in a valid and reliable way?	4. Were objective, standard criteria used for measurement of the condition?	5. Were confounding factors identified?	6. Were strategies to deal with confounding factors stated?	7. Were the outcomes measured in a valid and reliable way?	8. Was appropriate statistical analysis used?	Out of 8
Al-Oweidat 2023			No	Yes	Yes	Yes	No	No	Yes	Yes	5 Yes, 3 No
Barkhordari-Sharifabad 2020			Yes	Yes	Yes	Yes	No	No	Yes	Yes	6 Yes, 2 No
Farag 2015			Yes	Yes	Yes	Yes	No	No	Yes	Yes	6 Yes, 2 No
Farag 2017			Yes	Yes	Yes	Yes	No	No	Yes	Yes	6 Yes, 2 No
Farag 2017			Yes	Yes	Yes	Yes	No	No	Yes	Yes	6 Yes, 2 No
Farag 2019			Yes	Yes	Yes	No	No	No	Yes	Yes	5 Yes, 3 No
Hamdan 2024			Yes	Yes	Yes	Yes	No	No	Yes	Yes	6 Yes, 2 No
Kim 2020			Yes	Yes	Yes	Yes	Yes	Yes	Yes	Yes	8 Yes
Labrague 2021			Yes	Yes	Yes	Yes	Yes	Yes	Yes	Yes	6 Yes
Lappalainen 2020			Yes	Yes	Yes	Yes	Unclear	Unclear	Yes	Yes	6 Yes, 2 Unclear
Quasi-experimental
			1. Is it clear in the study what is the cause and what is the effect (i.e. there is no confusion about which variable comes first)?	2. Was there a control group?	3. Were participants included in any comparisons similar?	4. Were the participants included in any comparisons receiving similar treatment/care, other than the exposure or intervention of interest?	5. Were there multiple measurements of the outcome, both pre and post the intervention/exposure?	6. Were the outcomes of participants included in any comparisons measured in the same way?	7. Were outcomes measured in a reliable way?	8. Was follow-up complete and if not, were differences between groups in terms of their follow-up adequately described and analyzed?	9. Was appropriate statistical analysis used?	Out of 9
Mohiuddin 2020			Yes	No	Unclear	No	No	Yes	Yes	Yes	N/A	4 Yes, 3 No, 1 Unclear, 1 N/A
Quality Improvement
			1. Organizational Motivation: Organizational problem, reason, or motivation for the intervention	2. Intervention Rationale: Rationale linking the intervention to its expected effects	3. Intervention Description: Change in organizational or provider behavior	4. Organizational Characteristics: Demographics or basic characteristics of the organization	5. Implementation: Temporary activities used to introduce potentially enduring changes	6. Study Design: Study design and comparator	7. Comparator: Information about comparator care processes	8. Data Source: Data source and outcome definition	9. Timing: Timing of intervention and evaluation	10. Adherence / Fidelity: Adherence to the intervention	11. Health Outcomes: Patient health-related outcomes	12. Organizational Readiness: Barriers and facilitators to readiness	13. Penetration / Reach: Penetration / reach of the intervention	14. Sustainability: Sustainability of the intervention	15. Spread: Ability to be spread or replicated	16. Limitations: Interpretation of the evaluation	Out of 16
Bryant 2021			Yes	Yes	Yes	Can’t tell	Yes	Yes	Yes	Yes	Yes	Yes	Yes	Yes	Yes	No	Yes	Yes	14 Yes, 1 No, 1 Can't tell
Smith-Love 2022			Yes	Yes	Yes	Yes	Yes	Yes	Yes	Yes	Yes	Yes	Yes	Yes	Yes	Yes	Yes	No	15 Yes, 1 No
MMAT Mixed Methods
			1. Are there clear research questions?	2. Do the collected data allow to address the research questions?	3. Is there an adequate rationale for using a mixed methods design to address the research question?	4. Are the different components of the study effectively integrated to answer the research question?	5. Are the outputs of the integration of qualitative and quantitative components adequately interpreted?	6. Are divergences and inconsistencies between quantitative and qualitative results adequately addressed?	7. Do the different components of the study adhere to the quality criteria of each tradition of the methods involved?	8. Is the qualitative approach appropriate to answer the research question?	9. Are the qualitative data collection methods adequate to address the research question?	10. Are the findings adequately derived from the data?	11. Is the interpretation of results sufficiently substantiated by data?	12. Is there coherence between qualitative data sources, collection, analysis and interpretation?	13. Are the participants representative of the target population?	14. Are measurements appropriate regarding both the outcome and intervention (or exposure)?	15. Are there complete outcome data?	16. Are the confounders accounted for in the design and analysis?	17. During the study period, is the intervention administered (or exposure occurred) as intended?	Out of 17
Browne 2021			Yes	Yes	Yes	Yes	Yes	Yes	Yes	Yes	Yes	Yes	Yes	Yes	Can’t tell	Can't tell	Yes	No	No	13 Yes, 2 No, 2 Can't tell
Cohort study (CASP)
			1. Did the study address a clearly focused issue?	2. Was the cohort recruited in an acceptable way?	3. Was the exposure accurately measured to minimise bias?	4. Was the outcome accurately measured to minimise bias?	5. a) Have the authors identified all important confounding factors?	5. b) Have they taken account of the confounding factors in the design and/or analysis?	6. a) Was the follow up of subjects complete enough?	6. b) Was the follow up of subjects long enough?	7. What are the results of this study?	8. How precise are the results?	9. Do you believe the results?	10. Can the results be applied to the local population?	11. Do the results of this study fit with other available evidence?	12. What are the implications of this study for practice?	Out of 12
Al-Rjoub 2024			Yes	Yes	Yes	Yes	Can't tell	Can't tell	Can't tell	Yes	Yes	Can't tell	Yes	Can't tell	Yes	Yes	9 Yes, 5 Can't tell
